# Supplementary material for: The first Western Palearctic record of Euprosthenops Pocock (Araneae, Pisauridae), with description of a new species from Israel
Source: Zookeys. 2021 Oct 22;1065:13–27. doi: 10.3897/zookeys.1065.74119 (PMC8556209; doi:10.3897/zookeys.1065.74119)
Supplement: XML Treatment for Euprosthenops [file zookeys.1065.74119-treatment1.xml]

<!DOCTYPE tp:taxon-treatment
  PUBLIC "-//TaxonX//DTD Taxonomic Treatment Publishing DTD v0 20100105//EN" "tax-treatment-NSO.dtd">
<tp:taxon-treatment xmlns:tp="http://www.plazi.org/taxpub"><tp:treatment-meta><kwd-group><label>Taxon classification</label><kwd><named-content xmlns:xlink="http://www.w3.org/1999/xlink" content-type="kingdom">Animalia</named-content></kwd><kwd><named-content xmlns:xlink="http://www.w3.org/1999/xlink" content-type="order">Araneae</named-content></kwd><kwd><named-content xmlns:xlink="http://www.w3.org/1999/xlink" content-type="family">Pisauridae</named-content></kwd></kwd-group><mixed-citation publication-type="journal"><person-group><name><surname>Zonstein</surname><given-names>Sergei</given-names></name><name><surname>Marusik</surname><given-names>Yuri M.</given-names></name></person-group><article-title>The first Western Palearctic record of <italic><tp:taxon-name><tp:taxon-name-part taxon-name-part-type="genus" reg="Euprosthenops">Euprosthenops</tp:taxon-name-part></tp:taxon-name></italic> Pocock (<tp:taxon-name><tp:taxon-name-part taxon-name-part-type="order">Araneae</tp:taxon-name-part></tp:taxon-name>, <tp:taxon-name><tp:taxon-name-part taxon-name-part-type="family">Pisauridae</tp:taxon-name-part></tp:taxon-name>), with description of a new species from Israel</article-title><source>Zookeys</source><day>22</day><month>10</month><year>2021</year><volume>1065</volume><fpage>13</fpage><lpage>27</lpage><pub-id pub-id-type="doi">10.3897/zookeys.1065.74119</pub-id></mixed-citation></tp:treatment-meta><tp:nomenclature><label>Genus</label><tp:taxon-name>
              <object-id xmlns:xlink="http://www.w3.org/1999/xlink" content-type="arpha" xlink:type="simple">805E5151-7A43-5E14-8954-371805936B21</object-id>
              <tp:taxon-name-part taxon-name-part-type="genus" reg="Euprosthenops">Euprosthenops</tp:taxon-name-part>
            </tp:taxon-name><tp:taxon-authority>Pocock, 1897</tp:taxon-authority></tp:nomenclature><tp:treatment-sec sec-type="type species" id="SECID0E1FAC"><title>Type species.</title><p><italic><tp:taxon-name><tp:taxon-name-part taxon-name-part-type="genus" reg="Podophthalma">Podophthalma</tp:taxon-name-part><tp:taxon-name-part taxon-name-part-type="species" reg="bayonianna">bayonianna</tp:taxon-name-part></tp:taxon-name></italic> Brito Capello, 1867, by subsequent designation (<xref ref-type="bibr" rid="B26">Simon 1898</xref>).</p></tp:treatment-sec><tp:treatment-sec sec-type="description" id="SECID0EPGAC"><title>Diagnostic characters.</title><p>The genus and its characters were comprehensibly described by <xref ref-type="bibr" rid="B5">Blandin (1976)</xref> and later redescribed by <xref ref-type="bibr" rid="B25">Silva and Sierwald (2014)</xref>. Among the used characters (for their full set see <xref ref-type="bibr" rid="B25">Silva and Sierwald 2014</xref>), two are principal in distinguishing males from those of the closely related genus <italic><tp:taxon-name><tp:taxon-name-part taxon-name-part-type="genus" reg="Euprosthenopsis">Euprosthenopsis</tp:taxon-name-part></tp:taxon-name></italic> Blandin, 1974. First, in males of <italic><tp:taxon-name><tp:taxon-name-part taxon-name-part-type="genus" reg="Euprosthenops">Euprosthenops</tp:taxon-name-part></tp:taxon-name></italic> the palpal tibia is armed with a flattened and extended chisel-shaped retrolateral tibial apophysis (<italic>Rta</italic>; see Fig. <xref ref-type="fig" rid="F2">2C, D</xref>). Second, they possess a large lamellose distal tegular apophysis (<italic><abbrev xmlns:xlink="http://www.w3.org/1999/xlink" xlink:title="distal tegular apophysis" id="ABBRID0E2HAC" xlink:type="simple">Dt</abbrev></italic>; Figs <xref ref-type="fig" rid="F2">2C</xref>, <xref ref-type="fig" rid="F4">4</xref>, <xref ref-type="fig" rid="F5">5</xref>). On the contrary, males of <italic><tp:taxon-name><tp:taxon-name-part taxon-name-part-type="genus" reg="Euprosthenopsis">Euprosthenopsis</tp:taxon-name-part></tp:taxon-name></italic> have a wide and concave retrolateral tibial apophysis as well as a short and rounded distal tegular apophysis (see <xref ref-type="bibr" rid="B3">Blandin 1974</xref>; <xref ref-type="bibr" rid="B25">Silva and Sierwald 2014</xref>).</p></tp:treatment-sec><tp:treatment-sec sec-type="distribution" id="SECID0E1IAC"><title>Composition and distribution.</title><p>According to <xref ref-type="bibr" rid="B30">WSC (2021)</xref> with the present addition, <italic><tp:taxon-name><tp:taxon-name-part taxon-name-part-type="genus" reg="Euprosthenops">Euprosthenops</tp:taxon-name-part></tp:taxon-name></italic> includes ten species and one subspecies: ♂♀ <italic><tp:taxon-name><tp:taxon-name-part taxon-name-part-type="genus" reg="Euprosthenops">E.</tp:taxon-name-part><tp:taxon-name-part taxon-name-part-type="species" reg="australis">australis</tp:taxon-name-part></tp:taxon-name></italic> Simon, 1898 (Senegal, Nigeria, Zambia, Botswana and South Africa), ♂♀ <italic><tp:taxon-name><tp:taxon-name-part taxon-name-part-type="genus" reg="Euprosthenops">E.</tp:taxon-name-part><tp:taxon-name-part taxon-name-part-type="species" reg="bayaonianus">bayaonianus</tp:taxon-name-part></tp:taxon-name></italic> (Brito Capello, 1867) (West, Central and East Africa), ♀ <italic><tp:taxon-name><tp:taxon-name-part taxon-name-part-type="genus" reg="Euprosthenops">E.</tp:taxon-name-part><tp:taxon-name-part taxon-name-part-type="species" reg="benoiti">benoiti</tp:taxon-name-part></tp:taxon-name></italic> Blandin, 1976 (Rwanda), ♂♀ <italic><tp:taxon-name><tp:taxon-name-part taxon-name-part-type="genus" reg="Euprosthenops">E.</tp:taxon-name-part><tp:taxon-name-part taxon-name-part-type="species" reg="biguttatus">biguttatus</tp:taxon-name-part></tp:taxon-name></italic> Roewer, 1955 (Congo, Namibia), ♂♀ <italic><tp:taxon-name><tp:taxon-name-part taxon-name-part-type="genus" reg="Euprosthenops">E.</tp:taxon-name-part><tp:taxon-name-part taxon-name-part-type="species" reg="ellioti">ellioti</tp:taxon-name-part></tp:taxon-name></italic> (O. Pickard-Cambridge, 1877) (India, Pakistan?), ♂ <italic><tp:taxon-name><tp:taxon-name-part taxon-name-part-type="genus" reg="Euprosthenops">E.</tp:taxon-name-part><tp:taxon-name-part taxon-name-part-type="species" reg="insperatus">insperatus</tp:taxon-name-part></tp:taxon-name></italic> sp. nov. (Israel), ♀ <italic><tp:taxon-name><tp:taxon-name-part taxon-name-part-type="genus" reg="Euprosthenops">E.</tp:taxon-name-part><tp:taxon-name-part taxon-name-part-type="species" reg="pavesii">pavesii</tp:taxon-name-part></tp:taxon-name></italic> Lessert, 1928 (Central and East Africa), ♂♀ <italic><tp:taxon-name><tp:taxon-name-part taxon-name-part-type="genus" reg="Euprosthenops">E.</tp:taxon-name-part><tp:taxon-name-part taxon-name-part-type="species" reg="proximus">proximus</tp:taxon-name-part></tp:taxon-name></italic> Lessert, 1916 (Central, East and South Africa), ♂♀ <italic><tp:taxon-name><tp:taxon-name-part taxon-name-part-type="genus" reg="Euprosthenops">E.</tp:taxon-name-part><tp:taxon-name-part taxon-name-part-type="species" reg="pavesii">p.</tp:taxon-name-part><tp:taxon-name-part taxon-name-part-type="subspecies" reg="maximus">maximus</tp:taxon-name-part></tp:taxon-name></italic> Blandin, 1976 (Ivory Coast), ♀ <italic><tp:taxon-name><tp:taxon-name-part taxon-name-part-type="genus" reg="Euprosthenops">E.</tp:taxon-name-part><tp:taxon-name-part taxon-name-part-type="species" reg="schenkeli">schenkeli</tp:taxon-name-part></tp:taxon-name></italic> (Roewer, 1955) (East Africa), ♂ <italic><tp:taxon-name><tp:taxon-name-part taxon-name-part-type="genus" reg="Euprosthenops">E.</tp:taxon-name-part><tp:taxon-name-part taxon-name-part-type="species" reg="wuehlischi">wuehlischi</tp:taxon-name-part></tp:taxon-name></italic> Roewer, 1955 (Namibia). The record of a single female specimen of <italic><tp:taxon-name><tp:taxon-name-part taxon-name-part-type="genus" reg="Euprosthenops">E.</tp:taxon-name-part><tp:taxon-name-part taxon-name-part-type="species" reg="ellioti">ellioti</tp:taxon-name-part></tp:taxon-name></italic> in the Pakistani Punjab by <xref ref-type="bibr" rid="B11">Dyal (1935)</xref> is doubtful, as there are no illustrations provided for this material and it is possible that even the generic assignment is not correct.</p></tp:treatment-sec><tp:treatment-sec><!--Section generated to contain objects referenced in tp:taxon-treatment.--><fig id="F2" position="float" orientation="portrait"><object-id xmlns:xlink="http://www.w3.org/1999/xlink" content-type="doi" xlink:type="simple">10.3897/zookeys.1065.74119.figure2</object-id><object-id xmlns:xlink="http://www.w3.org/1999/xlink" content-type="arpha" xlink:type="simple">D7AFEEBD-D8B6-576C-8029-ED51CF7A1B60</object-id><label>Figure 2.</label><caption><p><italic><tp:taxon-name><tp:taxon-name-part taxon-name-part-type="genus" reg="Euprosthenops">Euprosthenops</tp:taxon-name-part><tp:taxon-name-part taxon-name-part-type="species" reg="insperatus">insperatus</tp:taxon-name-part></tp:taxon-name></italic> sp. nov., holotype male, structures of left (<bold>A, B</bold>) and right (<bold>C, D</bold>) palp <bold>A</bold> entire palp, retrolateral <bold>B</bold> palpal tibia and cymbium, dorsal <bold>C, D</bold> distal palpal tibia and basal embolus close up, retrolateral and ventral. Abbreviations: <italic><abbrev xmlns:xlink="http://www.w3.org/1999/xlink" xlink:title="Conductor" id="ABBRID0E5JAE" xlink:type="simple">Co</abbrev></italic> – conductor, <italic><abbrev xmlns:xlink="http://www.w3.org/1999/xlink" xlink:title="distal tegular apophysis" id="ABBRID0EDKAE" xlink:type="simple">Dt</abbrev></italic> – distal tegular process, <italic><abbrev xmlns:xlink="http://www.w3.org/1999/xlink" xlink:title="median apophysis" id="ABBRID0EIKAE" xlink:type="simple">Ma</abbrev></italic> –– median apophysis, <italic><abbrev xmlns:xlink="http://www.w3.org/1999/xlink" xlink:title="retrolateral tibial apophysis" id="ABBRID0ENKAE" xlink:type="simple">Ta</abbrev></italic> – retrolateral tibial apophysis. Scale bars: 0.5 mm (<bold>A, B</bold>); 0.2 mm (<bold>C, D</bold>).</p></caption><graphic xmlns:xlink="http://www.w3.org/1999/xlink" xlink:href="zookeys-1065-013-g002.jpg" position="float" orientation="portrait" xlink:type="simple" id="oo_601938.jpg"><uri content-type="original_file" xlink:type="simple">https://binary.pensoft.net/fig/601938</uri></graphic></fig><fig id="F4" position="float" orientation="portrait"><object-id xmlns:xlink="http://www.w3.org/1999/xlink" content-type="doi" xlink:type="simple">10.3897/zookeys.1065.74119.figure4</object-id><object-id xmlns:xlink="http://www.w3.org/1999/xlink" content-type="arpha" xlink:type="simple">FE781C30-9F41-5F0A-9639-C246FB21211E</object-id><label>Figure 4.</label><caption><p><italic><tp:taxon-name><tp:taxon-name-part taxon-name-part-type="genus" reg="Euprosthenops">Euprosthenops</tp:taxon-name-part><tp:taxon-name-part taxon-name-part-type="species" reg="insperatus">insperatus</tp:taxon-name-part></tp:taxon-name></italic> sp. nov., holotype male (<bold>A–D</bold>) and <italic><tp:taxon-name><tp:taxon-name-part taxon-name-part-type="genus" reg="Euprosthenops">E.</tp:taxon-name-part><tp:taxon-name-part taxon-name-part-type="species" reg="proximus">proximus</tp:taxon-name-part></tp:taxon-name></italic> Lessert, 1916, male (<bold>E–G</bold>), separated copulatory bulb <bold>A, E</bold> retrolateral <bold>B, F</bold> retrodorsal <bold>C</bold> ventral <bold>D, G</bold> frontal. Small teeth of embolus are indicated with arrows. Abbreviations: <italic><abbrev xmlns:xlink="http://www.w3.org/1999/xlink" xlink:title="Conductor" id="ABBRID0EYWAE" xlink:type="simple">Co</abbrev></italic> – conductor, <italic><abbrev xmlns:xlink="http://www.w3.org/1999/xlink" xlink:title="distal tegular apophysis" id="ABBRID0E4WAE" xlink:type="simple">Dt</abbrev></italic> – distal tegular process, <italic>El</italic> – embolus loop, <italic><abbrev xmlns:xlink="http://www.w3.org/1999/xlink" xlink:title="embolus" id="ABBRID0EJXAE" xlink:type="simple">Em</abbrev></italic> – embolus, <italic><abbrev xmlns:xlink="http://www.w3.org/1999/xlink" xlink:title="median apophysis" id="ABBRID0EOXAE" xlink:type="simple">Ma</abbrev></italic> – median apophysis, <italic><abbrev xmlns:xlink="http://www.w3.org/1999/xlink" xlink:title="tegular prolateral projection" id="ABBRID0ETXAE" xlink:type="simple">Pp</abbrev></italic> – prolateral projection, <italic><abbrev xmlns:xlink="http://www.w3.org/1999/xlink" xlink:title="Subtegulum" id="ABBRID0EYXAE" xlink:type="simple">St</abbrev></italic> – subtegulum, <italic><abbrev xmlns:xlink="http://www.w3.org/1999/xlink" xlink:title="Tegulum with prolateral pouch" id="ABBRID0E4XAE" xlink:type="simple">Tp</abbrev></italic> – prolateral tegular pouch. Scale bars: 0.2 mm.</p></caption><graphic xmlns:xlink="http://www.w3.org/1999/xlink" xlink:href="zookeys-1065-013-g004.jpg" position="float" orientation="portrait" xlink:type="simple" id="oo_601940.jpg"><uri content-type="original_file" xlink:type="simple">https://binary.pensoft.net/fig/601940</uri></graphic></fig><fig id="F5" position="float" orientation="portrait"><object-id xmlns:xlink="http://www.w3.org/1999/xlink" content-type="doi" xlink:type="simple">10.3897/zookeys.1065.74119.figure5</object-id><object-id xmlns:xlink="http://www.w3.org/1999/xlink" content-type="arpha" xlink:type="simple">8AA66AB7-B59B-5E32-91C1-411A2B2C558D</object-id><label>Figure 5.</label><caption><p><italic><tp:taxon-name><tp:taxon-name-part taxon-name-part-type="genus" reg="Euprosthenops">Euprosthenops</tp:taxon-name-part><tp:taxon-name-part taxon-name-part-type="species" reg="insperatus">insperatus</tp:taxon-name-part></tp:taxon-name></italic> sp. nov., holotype male (<bold>A, C</bold>), and males of <italic><tp:taxon-name><tp:taxon-name-part taxon-name-part-type="genus" reg="Euprosthenops">E.</tp:taxon-name-part><tp:taxon-name-part taxon-name-part-type="species" reg="australis">australis</tp:taxon-name-part></tp:taxon-name></italic> Simon, 1898 (<bold>B</bold>) and <italic><tp:taxon-name><tp:taxon-name-part taxon-name-part-type="genus" reg="Euprosthenops">E.</tp:taxon-name-part><tp:taxon-name-part taxon-name-part-type="species" reg="proximus">proximus</tp:taxon-name-part></tp:taxon-name></italic> Lessert, 1916 (<bold>D</bold>); comparison of copulatory bulbs schematically depicted in the same position. The differences in their structure are indicated with arrows. Abbreviations: <italic><abbrev xmlns:xlink="http://www.w3.org/1999/xlink" xlink:title="Conductor" id="ABBRID0E11AE" xlink:type="simple">Co</abbrev></italic> – conductor, <italic><abbrev xmlns:xlink="http://www.w3.org/1999/xlink" xlink:title="distal tegular apophysis" id="ABBRID0E61AE" xlink:type="simple">Dt</abbrev></italic> – distal tegular process, <italic><abbrev xmlns:xlink="http://www.w3.org/1999/xlink" xlink:title="embolus" id="ABBRID0EE2AE" xlink:type="simple">Em</abbrev></italic> – embolus, <italic><abbrev xmlns:xlink="http://www.w3.org/1999/xlink" xlink:title="median apophysis" id="ABBRID0EJ2AE" xlink:type="simple">Ma</abbrev></italic> –– median apophysis, <italic><abbrev xmlns:xlink="http://www.w3.org/1999/xlink" xlink:title="tegular prolateral projection" id="ABBRID0EO2AE" xlink:type="simple">Pp</abbrev></italic> – prolateral projection.</p></caption><graphic xmlns:xlink="http://www.w3.org/1999/xlink" xlink:href="zookeys-1065-013-g005.jpg" position="float" orientation="portrait" xlink:type="simple" id="oo_601941.jpg"><uri content-type="original_file" xlink:type="simple">https://binary.pensoft.net/fig/601941</uri></graphic></fig></tp:treatment-sec><ref-list><ref id="B26"><mixed-citation xmlns:xlink="http://www.w3.org/1999/xlink" xlink:type="simple"><person-group><name name-style="western"><surname>Simon</surname><given-names>E</given-names></name></person-group> (<year>1898</year>) Histoire naturelle des araignées. Deuxième édition, tome second. Roret, Paris, 193–380. <ext-link xlink:type="simple" ext-link-type="doi" xlink:href="10.5962/bhl.title.51973">https://doi.org/10.5962/bhl.title.51973</ext-link></mixed-citation></ref><ref id="B5"><mixed-citation xmlns:xlink="http://www.w3.org/1999/xlink" xlink:type="simple"><person-group><name name-style="western"><surname>Blandin</surname><given-names>P</given-names></name></person-group> (<year>1976</year>) <article-title>Etudes sur les <tp:taxon-name><tp:taxon-name-part taxon-name-part-type="family">Pisauridae</tp:taxon-name-part></tp:taxon-name> africaines IV. Les espèces du genre <italic><tp:taxon-name><tp:taxon-name-part taxon-name-part-type="genus">Euprosthenops</tp:taxon-name-part></tp:taxon-name></italic> Pocock, 1897 (<tp:taxon-name><tp:taxon-name-part taxon-name-part-type="order">Araneae</tp:taxon-name-part></tp:taxon-name> – <tp:taxon-name><tp:taxon-name-part taxon-name-part-type="family">Pisauridae</tp:taxon-name-part></tp:taxon-name> – <tp:taxon-name><tp:taxon-name-part taxon-name-part-type="subfamily">Pisaurinae</tp:taxon-name-part></tp:taxon-name>).</article-title><source>Revue Zoologique Africaine</source><volume>90</volume>(<issue>1</issue>): <fpage>63</fpage>–<lpage>88</lpage>.</mixed-citation></ref><ref id="B25"><mixed-citation xmlns:xlink="http://www.w3.org/1999/xlink" xlink:type="simple"><person-group><name name-style="western"><surname>Silva</surname><given-names>ELC da</given-names></name><name name-style="western"><surname>Sierwald</surname><given-names>P</given-names></name></person-group> (<year>2014</year>) <article-title>Description of the males of <italic><tp:taxon-name><tp:taxon-name-part taxon-name-part-type="genus">Euprosthenops</tp:taxon-name-part><tp:taxon-name-part taxon-name-part-type="species">australis</tp:taxon-name-part></tp:taxon-name></italic> Simon, 1898 and <italic><tp:taxon-name><tp:taxon-name-part taxon-name-part-type="genus">Euprosthenopsis</tp:taxon-name-part><tp:taxon-name-part taxon-name-part-type="species">pulchella</tp:taxon-name-part></tp:taxon-name></italic> (Pocock, 1902) (<tp:taxon-name><tp:taxon-name-part taxon-name-part-type="order">Araneae</tp:taxon-name-part></tp:taxon-name>: <tp:taxon-name><tp:taxon-name-part taxon-name-part-type="family">Pisauridae</tp:taxon-name-part></tp:taxon-name>).</article-title><source>Zootaxa</source><volume>3857</volume>(<issue>1</issue>): <fpage>137</fpage>–<lpage>150</lpage>. <ext-link xlink:type="simple" ext-link-type="doi" xlink:href="10.11646/zootaxa.3857.1.8">https://doi.org/10.11646/zootaxa.3857.1.8</ext-link></mixed-citation></ref><ref id="B3"><mixed-citation xmlns:xlink="http://www.w3.org/1999/xlink" xlink:type="simple"><person-group><name name-style="western"><surname>Blandin</surname><given-names>P</given-names></name></person-group> (<year>1974</year>) Etudes sur les <tp:taxon-name><tp:taxon-name-part taxon-name-part-type="family">Pisauridae</tp:taxon-name-part></tp:taxon-name> africaines II. Définition du genre <italic><tp:taxon-name><tp:taxon-name-part taxon-name-part-type="genus">Euprosthenops</tp:taxon-name-part></tp:taxon-name></italic> Pocock, 1897 et description du genre <italic><tp:taxon-name><tp:taxon-name-part taxon-name-part-type="genus">Euprosthenopsis</tp:taxon-name-part></tp:taxon-name></italic> n. gen. (<tp:taxon-name><tp:taxon-name-part taxon-name-part-type="order">Araneae</tp:taxon-name-part></tp:taxon-name> – <tp:taxon-name><tp:taxon-name-part taxon-name-part-type="family">Pisauridae</tp:taxon-name-part></tp:taxon-name> – <tp:taxon-name><tp:taxon-name-part taxon-name-part-type="subfamily">Pisaurinae</tp:taxon-name-part></tp:taxon-name>). Revue de Zoologie Africaine 81: 933‒947. <ext-link xlink:type="simple" ext-link-type="doi" xlink:href="10.5962/bhl.part.76052">https://doi.org/10.5962/bhl.part.76052</ext-link></mixed-citation></ref><ref id="B30"><mixed-citation xmlns:xlink="http://www.w3.org/1999/xlink" xlink:type="simple"><institution xlink:type="simple">WSC</institution> (<year>2021</year>) World Spidwer Catalog. Natural History Museum Bern. <ext-link xlink:type="simple" ext-link-type="uri" xlink:href="http://wsc.nmbe.ch">http://wsc.nmbe.ch</ext-link> [version 22.0, accessed on 5.05.2021]</mixed-citation></ref><ref id="B11"><mixed-citation xmlns:xlink="http://www.w3.org/1999/xlink" xlink:type="simple"><person-group><name name-style="western"><surname>Dyal</surname><given-names>S</given-names></name></person-group> (<year>1935</year>) <article-title>Fauna of Lahore. 4.–Spiders of Lahore.</article-title><source>Bulletin of the Department of Zoology of the Panjab University</source><volume>1</volume>: <fpage>119</fpage>–<lpage>252</lpage>.</mixed-citation></ref></ref-list></tp:taxon-treatment>
