# Supplementary material for: The first Western Palearctic record of Euprosthenops Pocock (Araneae, Pisauridae), with description of a new species from Israel
Source: Zookeys. 2021 Oct 22;1065:13–27. doi: 10.3897/zookeys.1065.74119 (PMC8556209; doi:10.3897/zookeys.1065.74119)
Supplement: XML Treatment for Euprosthenops insperatus [file zookeys.1065.74119-treatment2.xml]

<!DOCTYPE tp:taxon-treatment
  PUBLIC "-//TaxonX//DTD Taxonomic Treatment Publishing DTD v0 20100105//EN" "tax-treatment-NSO.dtd">
<tp:taxon-treatment xmlns:tp="http://www.plazi.org/taxpub"><tp:treatment-meta><kwd-group><label>Taxon classification</label><kwd><named-content xmlns:xlink="http://www.w3.org/1999/xlink" content-type="kingdom">Animalia</named-content></kwd><kwd><named-content xmlns:xlink="http://www.w3.org/1999/xlink" content-type="order">Araneae</named-content></kwd><kwd><named-content xmlns:xlink="http://www.w3.org/1999/xlink" content-type="family">Pisauridae</named-content></kwd></kwd-group><mixed-citation publication-type="journal"><person-group><name><surname>Zonstein</surname><given-names>Sergei</given-names></name><name><surname>Marusik</surname><given-names>Yuri M.</given-names></name></person-group><article-title>The first Western Palearctic record of <italic><tp:taxon-name><tp:taxon-name-part taxon-name-part-type="genus" reg="Euprosthenops">Euprosthenops</tp:taxon-name-part></tp:taxon-name></italic> Pocock (<tp:taxon-name><tp:taxon-name-part taxon-name-part-type="order">Araneae</tp:taxon-name-part></tp:taxon-name>, <tp:taxon-name><tp:taxon-name-part taxon-name-part-type="family">Pisauridae</tp:taxon-name-part></tp:taxon-name>), with description of a new species from Israel</article-title><source>Zookeys</source><day>22</day><month>10</month><year>2021</year><volume>1065</volume><fpage>13</fpage><lpage>27</lpage><pub-id pub-id-type="doi">10.3897/zookeys.1065.74119</pub-id></mixed-citation></tp:treatment-meta><tp:nomenclature><tp:taxon-name>
              <object-id xmlns:xlink="http://www.w3.org/1999/xlink" content-type="arpha" xlink:type="simple">303769F2-FFDE-55DE-AB14-6AD7B966E2C2</object-id>
              <tp:taxon-name-part taxon-name-part-type="genus" reg="Euprosthenops">Euprosthenops</tp:taxon-name-part>
              <tp:taxon-name-part taxon-name-part-type="species" reg="insperatus">insperatus</tp:taxon-name-part>
              <object-id xmlns:xlink="http://www.w3.org/1999/xlink" content-type="zoobank" xlink:type="simple">http://zoobank.org/21B8E295-1DE4-4B5D-9907-A413F3203AA4</object-id>
            </tp:taxon-name><tp:taxon-authority>sp. nov.</tp:taxon-authority><xref ref-type="fig" rid="F1">Figs 1</xref><xref ref-type="fig" rid="F2">, 2</xref><xref ref-type="fig" rid="F4">, 4A–D</xref><xref ref-type="fig" rid="F5">, 5A, C</xref><xref ref-type="fig" rid="F7">, 7</xref><xref ref-type="fig" rid="F8">, 8</xref></tp:nomenclature><tp:treatment-sec sec-type="type material" id="SECID0EKAAE"><title>Type material.</title><p><bold><italic>Holotype</italic></bold> ♂ (<abbrev xmlns:xlink="http://www.w3.org/1999/xlink" content-type="institution" xlink:title="Steinhardt Museum of Natural History, Tel-Aviv, Israel" id="ABBRID0EVAAE" xlink:type="simple">SMNH</abbrev>), Israel, Southern District: Arava Valley, Hahal Shezaf 5 km S. Hazeva (Hatseva) Village, <named-content xmlns:xlink="http://www.w3.org/1999/xlink" content-type="dwc:verbatimCoordinates" xlink:type="simple"><named-content content-type="geo-json" specific-use="{&#34;type&#34;:&#34;Point&#34;,&#34;coordinates&#34;:[35.266667,30.716667]}" id="NCID0E4AAE" xlink:type="simple">30°43'N, 35°16'E</named-content></named-content>, –120 m (below sea level), 26.03.2006 (S. Zonstein). The spider was collected within the Aqaba–Jordan section of the East African – Syrian rift zone, in a few kilometres to the west from the midline of fault. The holotype specimen is in a relatively good condition, only the left leg III is completely missed being evidently lost prior to sampling and preservation.</p></tp:treatment-sec><tp:treatment-sec sec-type="diagnosis" id="SECID0ECBAE"><title>Diagnosis.</title><p>The sole male of the new species most closely resembles the males of <italic><tp:taxon-name><tp:taxon-name-part taxon-name-part-type="genus" reg="Euprosthenops">E.</tp:taxon-name-part><tp:taxon-name-part taxon-name-part-type="species" reg="australis">australis</tp:taxon-name-part></tp:taxon-name></italic> and <italic><tp:taxon-name><tp:taxon-name-part taxon-name-part-type="genus" reg="Euprosthenops">E.</tp:taxon-name-part><tp:taxon-name-part taxon-name-part-type="species" reg="proximus">proximus</tp:taxon-name-part></tp:taxon-name></italic> in a number of similarly shaped structures: the distal tegular apophysis (<italic><abbrev xmlns:xlink="http://www.w3.org/1999/xlink" xlink:title="distal tegular apophysis" id="ABBRID0E6BAE" xlink:type="simple">Dt</abbrev></italic>), the tegular prolateral projection (<italic><abbrev xmlns:xlink="http://www.w3.org/1999/xlink" xlink:title="tegular prolateral projection" id="ABBRID0EECAE" xlink:type="simple">Pp</abbrev></italic>), the median apophysis (<italic><abbrev xmlns:xlink="http://www.w3.org/1999/xlink" xlink:title="median apophysis" id="ABBRID0EJCAE" xlink:type="simple">Ma</abbrev></italic>) and the retrolateral tibial apophysis (<italic><abbrev xmlns:xlink="http://www.w3.org/1999/xlink" xlink:title="retrolateral tibial apophysis" id="ABBRID0EOCAE" xlink:type="simple">Ta</abbrev></italic>). <italic><tp:taxon-name><tp:taxon-name-part taxon-name-part-type="genus" reg="Euprosthenops">Euprosthenops</tp:taxon-name-part><tp:taxon-name-part taxon-name-part-type="species" reg="insperatus">insperatus</tp:taxon-name-part></tp:taxon-name></italic> sp. nov. differs from these similar species in having relatively longer prolateral tegular projection (length of tegulum/length of projection ratio 1.4 to 1.5 vs. 1.6), in the localization of the embolus origin (posteriorly from posterior edge of distal tegular apophysis vs. anteriorly in <italic><tp:taxon-name><tp:taxon-name-part taxon-name-part-type="genus" reg="Euprosthenops">E.</tp:taxon-name-part><tp:taxon-name-part taxon-name-part-type="species" reg="australis">australis</tp:taxon-name-part></tp:taxon-name></italic>), and in the shape of the distal part of the distal tegular apophysis, as well as by shorter palpal tibia (length/width ratio 1.5 vs. 1.6 to 1.7). Structure of male palp differs in many details from that in <italic><tp:taxon-name><tp:taxon-name-part taxon-name-part-type="genus" reg="Euprosthenops">E.</tp:taxon-name-part><tp:taxon-name-part taxon-name-part-type="species" reg="proximus">proximus</tp:taxon-name-part></tp:taxon-name></italic> and <italic><tp:taxon-name><tp:taxon-name-part taxon-name-part-type="genus" reg="Euprosthenops">E.</tp:taxon-name-part><tp:taxon-name-part taxon-name-part-type="species" reg="australis">australis</tp:taxon-name-part></tp:taxon-name></italic> (Figs <xref ref-type="fig" rid="F2">2</xref>, <xref ref-type="fig" rid="F4">4A–F</xref>, <xref ref-type="fig" rid="F5">5A, C</xref> cf. Figs <xref ref-type="fig" rid="F3">3</xref>, <xref ref-type="fig" rid="F4">4E–G</xref>, <xref ref-type="fig" rid="F5">5B, D</xref>). From <italic><tp:taxon-name><tp:taxon-name-part taxon-name-part-type="genus" reg="Euprosthenops">E.</tp:taxon-name-part><tp:taxon-name-part taxon-name-part-type="species" reg="schenkeli">schenkeli</tp:taxon-name-part></tp:taxon-name></italic>, <italic><tp:taxon-name><tp:taxon-name-part taxon-name-part-type="genus" reg="Euprosthenops">E.</tp:taxon-name-part><tp:taxon-name-part taxon-name-part-type="species" reg="pavesii">pavesii</tp:taxon-name-part></tp:taxon-name></italic> and <italic><tp:taxon-name><tp:taxon-name-part taxon-name-part-type="genus" reg="Euprosthenops">E.</tp:taxon-name-part><tp:taxon-name-part taxon-name-part-type="species" reg="benoiti">benoiti</tp:taxon-name-part></tp:taxon-name></italic>, where the conspecific males remain unknown, <italic><tp:taxon-name><tp:taxon-name-part taxon-name-part-type="genus" reg="Euprosthenops">E.</tp:taxon-name-part><tp:taxon-name-part taxon-name-part-type="species" reg="insperatus">insperatus</tp:taxon-name-part></tp:taxon-name></italic> sp. nov. can be distinguished by having a dissimilar dorsal abdominal pattern (Fig. <xref ref-type="fig" rid="F1">1B</xref> cf. <xref ref-type="bibr" rid="B5">Blandin 1976</xref>, figs 2, 3, 8).</p></tp:treatment-sec><tp:treatment-sec sec-type="description" id="SECID0E3GAE"><title>Description.</title><p><bold>Male.</bold> Habitus as in Fig. <xref ref-type="fig" rid="F1">1A, B</xref>. Total body length 13.75. Color in alcohol: cephalothorax, chelicerae, palps and legs mostly light to medium ginger brown; X-shaped eye group and radial thoracic grooves darkened; eyes encircled with narrow blackish areas; postocular area, chelicerae anteriorly and coxae I–IV ventrally light yellowish brown; maxillae and labium medium brown, sternum medium brown with short longitudinal dark brown band posteriorly; abdomen light brown anterodorsally, other parts of abdomen dark brown; carapace with two wide submarginal bands of adpressed whitish pubescence, abdomen with two similar longitudinal bands dorsally and with two very narrow light grey bands ventrally; all segments of palps and legs I–IV slightly to noticeably darkened proximally and subapically.</p><fig id="F1" position="float" orientation="portrait"><object-id xmlns:xlink="http://www.w3.org/1999/xlink" content-type="doi" xlink:type="simple">10.3897/zookeys.1065.74119.figure1</object-id><object-id xmlns:xlink="http://www.w3.org/1999/xlink" content-type="arpha" xlink:type="simple">EDF1EBBD-1036-5747-9544-67C3B0B176ED</object-id><label>Figure 1.</label><caption><p><italic><tp:taxon-name><tp:taxon-name-part taxon-name-part-type="genus" reg="Euprosthenops">Euprosthenops</tp:taxon-name-part><tp:taxon-name-part taxon-name-part-type="species" reg="insperatus">insperatus</tp:taxon-name-part></tp:taxon-name></italic> sp. nov., holotype male <bold>A, B</bold> habitus, dorsal and lateral <bold>C, E</bold> cephalothorax, dorsal and ventral <bold>D, F</bold> eye group, dorsal and frontal. Scale bars: 5 mm (<bold>A</bold>); 2 mm (<bold>B</bold>); 1 mm (<bold>C, E, F</bold>); 0.5 mm (<bold>D</bold>).</p></caption><graphic xmlns:xlink="http://www.w3.org/1999/xlink" xlink:href="zookeys-1065-013-g001.jpg" position="float" orientation="portrait" xlink:type="simple" id="oo_601937.jpg"><uri content-type="original_file" xlink:type="simple">https://binary.pensoft.net/fig/601937</uri></graphic></fig><fig id="F2" position="float" orientation="portrait"><object-id xmlns:xlink="http://www.w3.org/1999/xlink" content-type="doi" xlink:type="simple">10.3897/zookeys.1065.74119.figure2</object-id><object-id xmlns:xlink="http://www.w3.org/1999/xlink" content-type="arpha" xlink:type="simple">D7AFEEBD-D8B6-576C-8029-ED51CF7A1B60</object-id><label>Figure 2.</label><caption><p><italic><tp:taxon-name><tp:taxon-name-part taxon-name-part-type="genus" reg="Euprosthenops">Euprosthenops</tp:taxon-name-part><tp:taxon-name-part taxon-name-part-type="species" reg="insperatus">insperatus</tp:taxon-name-part></tp:taxon-name></italic> sp. nov., holotype male, structures of left (<bold>A, B</bold>) and right (<bold>C, D</bold>) palp <bold>A</bold> entire palp, retrolateral <bold>B</bold> palpal tibia and cymbium, dorsal <bold>C, D</bold> distal palpal tibia and basal embolus close up, retrolateral and ventral. Abbreviations: <italic><abbrev xmlns:xlink="http://www.w3.org/1999/xlink" xlink:title="Conductor" id="ABBRID0E5JAE" xlink:type="simple">Co</abbrev></italic> – conductor, <italic><abbrev xmlns:xlink="http://www.w3.org/1999/xlink" xlink:title="distal tegular apophysis" id="ABBRID0EDKAE" xlink:type="simple">Dt</abbrev></italic> – distal tegular process, <italic><abbrev xmlns:xlink="http://www.w3.org/1999/xlink" xlink:title="median apophysis" id="ABBRID0EIKAE" xlink:type="simple">Ma</abbrev></italic> –– median apophysis, <italic><abbrev xmlns:xlink="http://www.w3.org/1999/xlink" xlink:title="retrolateral tibial apophysis" id="ABBRID0ENKAE" xlink:type="simple">Ta</abbrev></italic> – retrolateral tibial apophysis. Scale bars: 0.5 mm (<bold>A, B</bold>); 0.2 mm (<bold>C, D</bold>).</p></caption><graphic xmlns:xlink="http://www.w3.org/1999/xlink" xlink:href="zookeys-1065-013-g002.jpg" position="float" orientation="portrait" xlink:type="simple" id="oo_601938.jpg"><uri content-type="original_file" xlink:type="simple">https://binary.pensoft.net/fig/601938</uri></graphic></fig><fig id="F3" position="float" orientation="portrait"><object-id xmlns:xlink="http://www.w3.org/1999/xlink" content-type="doi" xlink:type="simple">10.3897/zookeys.1065.74119.figure3</object-id><object-id xmlns:xlink="http://www.w3.org/1999/xlink" content-type="arpha" xlink:type="simple">EBDB8EE9-B16C-5F6D-8DE0-9ABBE9E98290</object-id><label>Figure 3.</label><caption><p><italic><tp:taxon-name><tp:taxon-name-part taxon-name-part-type="genus" reg="Euprosthenops">Euprosthenops</tp:taxon-name-part><tp:taxon-name-part taxon-name-part-type="species" reg="proximus">proximus</tp:taxon-name-part></tp:taxon-name></italic> Lessert, 1916, male, structures of left palp <bold>A</bold> entire palp, retrolateral <bold>B–E</bold> palpal tibia and cymbium, dorsal, prolateral, ventral and retrolateral. Scale bars: 0.5 mm.</p></caption><graphic xmlns:xlink="http://www.w3.org/1999/xlink" xlink:href="zookeys-1065-013-g003.jpg" position="float" orientation="portrait" xlink:type="simple" id="oo_601939.jpg"><uri content-type="original_file" xlink:type="simple">https://binary.pensoft.net/fig/601939</uri></graphic></fig><p>Carapace (Fig. <xref ref-type="fig" rid="F1">1C</xref>) 5.45 long, 4.21 wide. Clypeus and eye group as in Fig. <xref ref-type="fig" rid="F1">1D, F</xref>. Clypeus height 0.62. Eye diameters and interdistances: <abbrev xmlns:xlink="http://www.w3.org/1999/xlink" xlink:title="anterior lateral eye" id="ABBRID0EAMAE" xlink:type="simple">ALE</abbrev> 0.33, <abbrev xmlns:xlink="http://www.w3.org/1999/xlink" xlink:title="anterior median eye" id="ABBRID0EEMAE" xlink:type="simple">AME</abbrev> 0.22, <abbrev xmlns:xlink="http://www.w3.org/1999/xlink" xlink:title="median lateral eye" id="ABBRID0EIMAE" xlink:type="simple">PME</abbrev> 0.36, <abbrev xmlns:xlink="http://www.w3.org/1999/xlink" xlink:title="posterior lateral eye" id="ABBRID0EMMAE" xlink:type="simple">PLE</abbrev> 0.35, <abbrev xmlns:xlink="http://www.w3.org/1999/xlink" xlink:title="anterior lateral eye" id="ABBRID0EQMAE" xlink:type="simple">ALE</abbrev>–<abbrev xmlns:xlink="http://www.w3.org/1999/xlink" xlink:title="anterior lateral eye" id="ABBRID0EUMAE" xlink:type="simple">ALE</abbrev> 1.21, <abbrev xmlns:xlink="http://www.w3.org/1999/xlink" xlink:title="anterior lateral eye" id="ABBRID0EYMAE" xlink:type="simple">ALE</abbrev>–<abbrev xmlns:xlink="http://www.w3.org/1999/xlink" xlink:title="anterior median eye" id="ABBRID0E3MAE" xlink:type="simple">AME</abbrev> 0.75, <abbrev xmlns:xlink="http://www.w3.org/1999/xlink" xlink:title="anterior median eye" id="ABBRID0EANAE" xlink:type="simple">AME</abbrev>–<abbrev xmlns:xlink="http://www.w3.org/1999/xlink" xlink:title="anterior median eye" id="ABBRID0EENAE" xlink:type="simple">AME</abbrev> 0.16, <abbrev xmlns:xlink="http://www.w3.org/1999/xlink" xlink:title="anterior median eye" id="ABBRID0EINAE" xlink:type="simple">AME</abbrev>–<abbrev xmlns:xlink="http://www.w3.org/1999/xlink" xlink:title="median lateral eye" id="ABBRID0EMNAE" xlink:type="simple">PME</abbrev> 0.33, <abbrev xmlns:xlink="http://www.w3.org/1999/xlink" xlink:title="anterior lateral eye" id="ABBRID0EQNAE" xlink:type="simple">ALE</abbrev>–<abbrev xmlns:xlink="http://www.w3.org/1999/xlink" xlink:title="posterior lateral eye" id="ABBRID0EUNAE" xlink:type="simple">PLE</abbrev> 1.64, <abbrev xmlns:xlink="http://www.w3.org/1999/xlink" xlink:title="median lateral eye" id="ABBRID0EYNAE" xlink:type="simple">PME</abbrev>–<abbrev xmlns:xlink="http://www.w3.org/1999/xlink" xlink:title="median lateral eye" id="ABBRID0E3NAE" xlink:type="simple">PME</abbrev> 0.23, <abbrev xmlns:xlink="http://www.w3.org/1999/xlink" xlink:title="median lateral eye" id="ABBRID0EAOAE" xlink:type="simple">PME</abbrev>–<abbrev xmlns:xlink="http://www.w3.org/1999/xlink" xlink:title="posterior lateral eye" id="ABBRID0EEOAE" xlink:type="simple">PLE</abbrev> 0.45, <abbrev xmlns:xlink="http://www.w3.org/1999/xlink" xlink:title="posterior lateral eye" id="ABBRID0EIOAE" xlink:type="simple">PLE</abbrev>–<abbrev xmlns:xlink="http://www.w3.org/1999/xlink" xlink:title="posterior lateral eye" id="ABBRID0EMOAE" xlink:type="simple">PLE</abbrev> 1.27. Cheliceral fang furrow: promargin and reromargin each armed with narrow row of 3 evenly disposed teeth, promargin with smaller uniformly sized and shaped teeth; within unevenly larger teeth of retromarginal row, median tooth largest. Sternum, labium and maxillae as in Fig. <xref ref-type="fig" rid="F1">1E</xref>. Labium 0.69 long, 0.86 wide. Sternum sharply nonagonal, 2.42 long, 2.43 wide.</p><p>Ventral pairs of spines on tibiae I–IV: 4, 4, 3, 4, respectively. Paired claws on tarsi I–IV with 6–7 teeth each.</p><p>Palp and leg measurements as follows:</p><table-wrap id="T1" position="float" orientation="portrait"><label/><table id="TID0EZHAG" rules="all"><tbody><tr><td rowspan="1" colspan="1"/><td rowspan="1" colspan="1">
                      <bold>Femur</bold>
                    </td><td rowspan="1" colspan="1">
                      <bold>Patella</bold>
                    </td><td rowspan="1" colspan="1">
                      <bold>Tibia</bold>
                    </td><td rowspan="1" colspan="1">
                      <bold>Metatarsus</bold>
                    </td><td rowspan="1" colspan="1">
                      <bold>Tarsus</bold>
                    </td><td rowspan="1" colspan="1">
                      <bold>Total</bold>
                    </td></tr><tr><td rowspan="1" colspan="1">Palp</td><td rowspan="1" colspan="1">2.74</td><td rowspan="1" colspan="1">0.85</td><td rowspan="1" colspan="1">0.96</td><td rowspan="1" colspan="1">—</td><td rowspan="1" colspan="1">2.91</td><td rowspan="1" colspan="1">7.46</td></tr><tr><td rowspan="1" colspan="1">Leg I</td><td rowspan="1" colspan="1">11.31</td><td rowspan="1" colspan="1">2.90</td><td rowspan="1" colspan="1">11.84</td><td rowspan="1" colspan="1">12.77</td><td rowspan="1" colspan="1">5.66</td><td rowspan="1" colspan="1">44.48</td></tr><tr><td rowspan="1" colspan="1">Leg II</td><td rowspan="1" colspan="1">10.74</td><td rowspan="1" colspan="1">2.89</td><td rowspan="1" colspan="1">10.53</td><td rowspan="1" colspan="1">11.84</td><td rowspan="1" colspan="1">5.29</td><td rowspan="1" colspan="1">41.29</td></tr><tr><td rowspan="1" colspan="1">Leg III</td><td rowspan="1" colspan="1">9.13</td><td rowspan="1" colspan="1">2.18</td><td rowspan="1" colspan="1">7.98</td><td rowspan="1" colspan="1">8.27</td><td rowspan="1" colspan="1">3.71</td><td rowspan="1" colspan="1">31.27</td></tr><tr><td rowspan="1" colspan="1">Leg IV</td><td rowspan="1" colspan="1">11.28</td><td rowspan="1" colspan="1">2.54</td><td rowspan="1" colspan="1">11.01</td><td rowspan="1" colspan="1">11.15</td><td rowspan="1" colspan="1">4.89</td><td rowspan="1" colspan="1">40.87</td></tr></tbody></table></table-wrap><p>Male palp (Figs <xref ref-type="fig" rid="F2">2</xref>, <xref ref-type="fig" rid="F4">4A–D</xref>, <xref ref-type="fig" rid="F5">5A</xref>). Femur shorter than cymbium, 5 times longer than wide. Tibia slightly longer than patella with retrolateral apophysis (<italic><abbrev xmlns:xlink="http://www.w3.org/1999/xlink" xlink:title="retrolateral tibial apophysis" id="ABBRID0EHUAE" xlink:type="simple">Ta</abbrev></italic>) shorter than tibia’s width. Cymbium 2.35 longer than wide, with long tip (about 0.25 of cymbium length). Subtegulum (<italic><abbrev xmlns:xlink="http://www.w3.org/1999/xlink" xlink:title="Subtegulum" id="ABBRID0EMUAE" xlink:type="simple">St</abbrev></italic>) moderately small and located retrolaterally. Tegulum with prolateral pouch (<italic><abbrev xmlns:xlink="http://www.w3.org/1999/xlink" xlink:title="Tegulum with prolateral pouch" id="ABBRID0ERUAE" xlink:type="simple">Tp</abbrev></italic>) and distinct prolateral projection (<italic><abbrev xmlns:xlink="http://www.w3.org/1999/xlink" xlink:title="tegular prolateral projection" id="ABBRID0EWUAE" xlink:type="simple">Pp</abbrev></italic>), height of projection (from base of tegulum to tip of projection) exceeds length of tegular distal apophysis (<italic><abbrev xmlns:xlink="http://www.w3.org/1999/xlink" xlink:title="tegular distal apophysis" id="ABBRID0E2UAE" xlink:type="simple">Dt</abbrev></italic>). Distal apophysis with prolateral hook-shaped tip, anterior prolateral part slanting. Conductor (<italic><abbrev xmlns:xlink="http://www.w3.org/1999/xlink" xlink:title="Conductor" id="ABBRID0EAVAE" xlink:type="simple">Co</abbrev></italic>) large and long, weakly sclerotized. Embolus with 2 teeth on anterior loop.</p><fig id="F4" position="float" orientation="portrait"><object-id xmlns:xlink="http://www.w3.org/1999/xlink" content-type="doi" xlink:type="simple">10.3897/zookeys.1065.74119.figure4</object-id><object-id xmlns:xlink="http://www.w3.org/1999/xlink" content-type="arpha" xlink:type="simple">FE781C30-9F41-5F0A-9639-C246FB21211E</object-id><label>Figure 4.</label><caption><p><italic><tp:taxon-name><tp:taxon-name-part taxon-name-part-type="genus" reg="Euprosthenops">Euprosthenops</tp:taxon-name-part><tp:taxon-name-part taxon-name-part-type="species" reg="insperatus">insperatus</tp:taxon-name-part></tp:taxon-name></italic> sp. nov., holotype male (<bold>A–D</bold>) and <italic><tp:taxon-name><tp:taxon-name-part taxon-name-part-type="genus" reg="Euprosthenops">E.</tp:taxon-name-part><tp:taxon-name-part taxon-name-part-type="species" reg="proximus">proximus</tp:taxon-name-part></tp:taxon-name></italic> Lessert, 1916, male (<bold>E–G</bold>), separated copulatory bulb <bold>A, E</bold> retrolateral <bold>B, F</bold> retrodorsal <bold>C</bold> ventral <bold>D, G</bold> frontal. Small teeth of embolus are indicated with arrows. Abbreviations: <italic><abbrev xmlns:xlink="http://www.w3.org/1999/xlink" xlink:title="Conductor" id="ABBRID0EYWAE" xlink:type="simple">Co</abbrev></italic> – conductor, <italic><abbrev xmlns:xlink="http://www.w3.org/1999/xlink" xlink:title="distal tegular apophysis" id="ABBRID0E4WAE" xlink:type="simple">Dt</abbrev></italic> – distal tegular process, <italic>El</italic> – embolus loop, <italic><abbrev xmlns:xlink="http://www.w3.org/1999/xlink" xlink:title="embolus" id="ABBRID0EJXAE" xlink:type="simple">Em</abbrev></italic> – embolus, <italic><abbrev xmlns:xlink="http://www.w3.org/1999/xlink" xlink:title="median apophysis" id="ABBRID0EOXAE" xlink:type="simple">Ma</abbrev></italic> – median apophysis, <italic><abbrev xmlns:xlink="http://www.w3.org/1999/xlink" xlink:title="tegular prolateral projection" id="ABBRID0ETXAE" xlink:type="simple">Pp</abbrev></italic> – prolateral projection, <italic><abbrev xmlns:xlink="http://www.w3.org/1999/xlink" xlink:title="Subtegulum" id="ABBRID0EYXAE" xlink:type="simple">St</abbrev></italic> – subtegulum, <italic><abbrev xmlns:xlink="http://www.w3.org/1999/xlink" xlink:title="Tegulum with prolateral pouch" id="ABBRID0E4XAE" xlink:type="simple">Tp</abbrev></italic> – prolateral tegular pouch. Scale bars: 0.2 mm.</p></caption><graphic xmlns:xlink="http://www.w3.org/1999/xlink" xlink:href="zookeys-1065-013-g004.jpg" position="float" orientation="portrait" xlink:type="simple" id="oo_601940.jpg"><uri content-type="original_file" xlink:type="simple">https://binary.pensoft.net/fig/601940</uri></graphic></fig><p><bold>Female.</bold> Unknown.</p></tp:treatment-sec><tp:treatment-sec sec-type="etymology" id="SECID0EKYAE"><title>Etymology.</title><p>From the Latin adjective of the masculine gender “<italic><tp:taxon-name><tp:taxon-name-part taxon-name-part-type="genus" reg="Euprosthenops"/><tp:taxon-name-part taxon-name-part-type="species" reg="insperatus">insperatus</tp:taxon-name-part></tp:taxon-name></italic>” for “unforeseen”, alluding to the unexpected discovery of a species belonging to the previously paleotropical genus <italic><tp:taxon-name><tp:taxon-name-part taxon-name-part-type="genus" reg="Euprosthenops">Euprosthenops</tp:taxon-name-part></tp:taxon-name></italic> in Israel.</p><fig id="F5" position="float" orientation="portrait"><object-id xmlns:xlink="http://www.w3.org/1999/xlink" content-type="doi" xlink:type="simple">10.3897/zookeys.1065.74119.figure5</object-id><object-id xmlns:xlink="http://www.w3.org/1999/xlink" content-type="arpha" xlink:type="simple">8AA66AB7-B59B-5E32-91C1-411A2B2C558D</object-id><label>Figure 5.</label><caption><p><italic><tp:taxon-name><tp:taxon-name-part taxon-name-part-type="genus" reg="Euprosthenops">Euprosthenops</tp:taxon-name-part><tp:taxon-name-part taxon-name-part-type="species" reg="insperatus">insperatus</tp:taxon-name-part></tp:taxon-name></italic> sp. nov., holotype male (<bold>A, C</bold>), and males of <italic><tp:taxon-name><tp:taxon-name-part taxon-name-part-type="genus" reg="Euprosthenops">E.</tp:taxon-name-part><tp:taxon-name-part taxon-name-part-type="species" reg="australis">australis</tp:taxon-name-part></tp:taxon-name></italic> Simon, 1898 (<bold>B</bold>) and <italic><tp:taxon-name><tp:taxon-name-part taxon-name-part-type="genus" reg="Euprosthenops">E.</tp:taxon-name-part><tp:taxon-name-part taxon-name-part-type="species" reg="proximus">proximus</tp:taxon-name-part></tp:taxon-name></italic> Lessert, 1916 (<bold>D</bold>); comparison of copulatory bulbs schematically depicted in the same position. The differences in their structure are indicated with arrows. Abbreviations: <italic><abbrev xmlns:xlink="http://www.w3.org/1999/xlink" xlink:title="Conductor" id="ABBRID0E11AE" xlink:type="simple">Co</abbrev></italic> – conductor, <italic><abbrev xmlns:xlink="http://www.w3.org/1999/xlink" xlink:title="distal tegular apophysis" id="ABBRID0E61AE" xlink:type="simple">Dt</abbrev></italic> – distal tegular process, <italic><abbrev xmlns:xlink="http://www.w3.org/1999/xlink" xlink:title="embolus" id="ABBRID0EE2AE" xlink:type="simple">Em</abbrev></italic> – embolus, <italic><abbrev xmlns:xlink="http://www.w3.org/1999/xlink" xlink:title="median apophysis" id="ABBRID0EJ2AE" xlink:type="simple">Ma</abbrev></italic> –– median apophysis, <italic><abbrev xmlns:xlink="http://www.w3.org/1999/xlink" xlink:title="tegular prolateral projection" id="ABBRID0EO2AE" xlink:type="simple">Pp</abbrev></italic> – prolateral projection.</p></caption><graphic xmlns:xlink="http://www.w3.org/1999/xlink" xlink:href="zookeys-1065-013-g005.jpg" position="float" orientation="portrait" xlink:type="simple" id="oo_601941.jpg"><uri content-type="original_file" xlink:type="simple">https://binary.pensoft.net/fig/601941</uri></graphic></fig></tp:treatment-sec><tp:treatment-sec sec-type="ecology" id="SECID0EX2AE"><title>Ecology.</title><p>The holotype was found inside a small patch of shrubs and reeds growing close to a periodically wet riverbed that crosses the extremely arid desert biotopes (Fig. <xref ref-type="fig" rid="F6">6</xref>).</p><fig id="F6" position="float" orientation="portrait"><object-id xmlns:xlink="http://www.w3.org/1999/xlink" content-type="doi" xlink:type="simple">10.3897/zookeys.1065.74119.figure6</object-id><object-id xmlns:xlink="http://www.w3.org/1999/xlink" content-type="arpha" xlink:type="simple">E0636D70-FD82-5B64-8116-4693CF64CD52</object-id><label>Figure 6.</label><caption><p>Surroundings of Nahal Shezaf, the type locality of <italic><tp:taxon-name><tp:taxon-name-part taxon-name-part-type="genus" reg="Euprosthenops">Euprosthenops</tp:taxon-name-part><tp:taxon-name-part taxon-name-part-type="species" reg="insperatus">insperatus</tp:taxon-name-part></tp:taxon-name></italic> sp. nov. (<bold>A–D</bold>).</p></caption><graphic xmlns:xlink="http://www.w3.org/1999/xlink" xlink:href="zookeys-1065-013-g006.jpg" position="float" orientation="portrait" xlink:type="simple" id="oo_601942.jpg"><uri content-type="original_file" xlink:type="simple">https://binary.pensoft.net/fig/601942</uri></graphic></fig></tp:treatment-sec><tp:treatment-sec sec-type="distribution" id="SECID0EE4AE"><title>Distribution.</title><p>Known only from the type locality (Fig. <xref ref-type="fig" rid="F7">7</xref>). The location of this sole record in relation to the records of other congeners lays far outside the previously known genus range (Fig. <xref ref-type="fig" rid="F8">8</xref>).</p><fig id="F7" position="float" orientation="portrait"><object-id xmlns:xlink="http://www.w3.org/1999/xlink" content-type="doi" xlink:type="simple">10.3897/zookeys.1065.74119.figure7</object-id><object-id xmlns:xlink="http://www.w3.org/1999/xlink" content-type="arpha" xlink:type="simple">8E59F8A0-03FE-590A-88B8-29B9B0344E49</object-id><label>Figure 7.</label><caption><p><italic><tp:taxon-name><tp:taxon-name-part taxon-name-part-type="genus" reg="Euprosthenops">Euprosthenops</tp:taxon-name-part><tp:taxon-name-part taxon-name-part-type="species" reg="insperatus">insperatus</tp:taxon-name-part></tp:taxon-name></italic> sp. nov., distribution record.</p></caption><graphic xmlns:xlink="http://www.w3.org/1999/xlink" xlink:href="zookeys-1065-013-g007.jpg" position="float" orientation="portrait" xlink:type="simple" id="oo_601943.jpg"><uri content-type="original_file" xlink:type="simple">https://binary.pensoft.net/fig/601943</uri></graphic></fig><fig id="F8" position="float" orientation="portrait"><object-id xmlns:xlink="http://www.w3.org/1999/xlink" content-type="doi" xlink:type="simple">10.3897/zookeys.1065.74119.figure8</object-id><object-id xmlns:xlink="http://www.w3.org/1999/xlink" content-type="arpha" xlink:type="simple">CE65BFE2-1B62-5148-AB9C-78A15F899106</object-id><label>Figure 8.</label><caption><p>Distribution of <italic><tp:taxon-name><tp:taxon-name-part taxon-name-part-type="genus" reg="Euprosthenops">Euprosthenops</tp:taxon-name-part></tp:taxon-name></italic> spp. Records of Afrotropical congeners are presented as circles (localities) and quadrangles (country records) according to numbers: <bold>1</bold><italic><tp:taxon-name><tp:taxon-name-part taxon-name-part-type="genus" reg="Euprosthenops">E.</tp:taxon-name-part><tp:taxon-name-part taxon-name-part-type="species" reg="australis">australis</tp:taxon-name-part></tp:taxon-name></italic> Simon, 1898 <bold>2</bold><italic><tp:taxon-name><tp:taxon-name-part taxon-name-part-type="genus" reg="Euprosthenops">E.</tp:taxon-name-part><tp:taxon-name-part taxon-name-part-type="species" reg="bayaonianus">bayaonianus</tp:taxon-name-part></tp:taxon-name></italic> (Brito Capello, 1867) <bold>3</bold><italic><tp:taxon-name><tp:taxon-name-part taxon-name-part-type="genus" reg="Euprosthenops">E.</tp:taxon-name-part><tp:taxon-name-part taxon-name-part-type="species" reg="proximus">proximus</tp:taxon-name-part><tp:taxon-name-part taxon-name-part-type="subspecies" reg="maximus">maximus</tp:taxon-name-part></tp:taxon-name></italic> Blandin, 1976 <bold>4</bold><italic><tp:taxon-name><tp:taxon-name-part taxon-name-part-type="genus" reg="Euprosthenops">E.</tp:taxon-name-part><tp:taxon-name-part taxon-name-part-type="species" reg="wuehlischi">wuehlischi</tp:taxon-name-part></tp:taxon-name></italic> Roewer, 1955 <bold>5</bold><italic><tp:taxon-name><tp:taxon-name-part taxon-name-part-type="genus" reg="Euprosthenops">E.</tp:taxon-name-part><tp:taxon-name-part taxon-name-part-type="species" reg="biguttatus">biguttatus</tp:taxon-name-part></tp:taxon-name></italic> Roewer, 1955 <bold>6</bold><italic><tp:taxon-name><tp:taxon-name-part taxon-name-part-type="genus" reg="Euprosthenops">E.</tp:taxon-name-part><tp:taxon-name-part taxon-name-part-type="species" reg="proximus">proximus</tp:taxon-name-part><tp:taxon-name-part taxon-name-part-type="subspecies" reg="proximus">proximus</tp:taxon-name-part></tp:taxon-name></italic> Lessert, 1916 <bold>7</bold><italic><tp:taxon-name><tp:taxon-name-part taxon-name-part-type="genus" reg="Euprosthenops">E.</tp:taxon-name-part><tp:taxon-name-part taxon-name-part-type="species" reg="pavesii">pavesii</tp:taxon-name-part></tp:taxon-name></italic> Lessert, 1928 <bold>8</bold><italic><tp:taxon-name><tp:taxon-name-part taxon-name-part-type="genus" reg="Euprosthenops">E.</tp:taxon-name-part><tp:taxon-name-part taxon-name-part-type="species" reg="schenkeli">schenkeli</tp:taxon-name-part></tp:taxon-name></italic> (Roewer, 1955) <bold>9</bold><italic><tp:taxon-name><tp:taxon-name-part taxon-name-part-type="genus" reg="Euprosthenops">E.</tp:taxon-name-part><tp:taxon-name-part taxon-name-part-type="species" reg="benoiti">benoiti</tp:taxon-name-part></tp:taxon-name></italic> Blandin, 1976. Records of Asian <italic><tp:taxon-name><tp:taxon-name-part taxon-name-part-type="genus" reg="Euprosthenops">E.</tp:taxon-name-part><tp:taxon-name-part taxon-name-part-type="species" reg="ellioti">ellioti</tp:taxon-name-part></tp:taxon-name></italic> (O. Pickard-Cambridge, 1877) and <italic><tp:taxon-name><tp:taxon-name-part taxon-name-part-type="genus" reg="Euprosthenops">E.</tp:taxon-name-part><tp:taxon-name-part taxon-name-part-type="species" reg="insperatus">insperatus</tp:taxon-name-part></tp:taxon-name></italic> sp. nov. are indicated as triangles (? means questionable record) and diamond, respectively.</p></caption><graphic xmlns:xlink="http://www.w3.org/1999/xlink" xlink:href="zookeys-1065-013-g008.jpg" position="float" orientation="portrait" xlink:type="simple" id="oo_601944.jpg"><uri content-type="original_file" xlink:type="simple">https://binary.pensoft.net/fig/601944</uri></graphic></fig></tp:treatment-sec><ref-list><ref id="B5"><mixed-citation xmlns:xlink="http://www.w3.org/1999/xlink" xlink:type="simple"><person-group><name name-style="western"><surname>Blandin</surname><given-names>P</given-names></name></person-group> (<year>1976</year>) <article-title>Etudes sur les <tp:taxon-name><tp:taxon-name-part taxon-name-part-type="family">Pisauridae</tp:taxon-name-part></tp:taxon-name> africaines IV. Les espèces du genre <italic><tp:taxon-name><tp:taxon-name-part taxon-name-part-type="genus">Euprosthenops</tp:taxon-name-part></tp:taxon-name></italic> Pocock, 1897 (<tp:taxon-name><tp:taxon-name-part taxon-name-part-type="order">Araneae</tp:taxon-name-part></tp:taxon-name> – <tp:taxon-name><tp:taxon-name-part taxon-name-part-type="family">Pisauridae</tp:taxon-name-part></tp:taxon-name> – <tp:taxon-name><tp:taxon-name-part taxon-name-part-type="subfamily">Pisaurinae</tp:taxon-name-part></tp:taxon-name>).</article-title><source>Revue Zoologique Africaine</source><volume>90</volume>(<issue>1</issue>): <fpage>63</fpage>–<lpage>88</lpage>.</mixed-citation></ref></ref-list></tp:taxon-treatment>
